# Supplementary material for: Towards healthy settings for people with intellectual disabilities
Source: Health Promot Int. 2019 Jun 26;35(4):661–70. doi: 10.1093/heapro/daz054 (PMC7414853; doi:10.1093/heapro/daz054)
Supplement: daz054_Supplementary_Data [file daz054_supplementary_data.zip]

Archive with 3 entries (2 files):
- daz054-suppl_data/
- daz054-suppl_data/Appendix A.docx
- daz054-suppl_data/Appendix B.docx
